# Supplementary material for: Tübingen model study: large-scale introduction of rapid antigen testing in the population and the viral dynamics of SARS-CoV-2
Source: Front Public Health. 2023 Oct 24;11:1159622. doi: 10.3389/fpubh.2023.1159622 (PMC10628735; doi:10.3389/fpubh.2023.1159622)
Supplement: Supplementary file 2 [file Data_Sheet_1.XLSX]

## Sheet: Sheet1
name	gisaid_epi_isl
AGO_2492567_C.16	EPI_ISL_2492567
AGO_2609468_B.1.524	EPI_ISL_2609468
ARG_2136163_B.1.1.519	EPI_ISL_2136163
BGD_1498141_B.1.351.3	EPI_ISL_1498141
BLR_2467938_B.1.1.374	EPI_ISL_2467938
BW_1436550_B.1.1.7	EPI_ISL_1436550
BW_1436572_B.1.1.7	EPI_ISL_1436572
BW_1442778_B.1.1.7	EPI_ISL_1442778
BW_1905155_B.1.1.7	EPI_ISL_1905155
BW_2259547_B.1.351	EPI_ISL_2259547
BW_2261374_B.1.1.7	EPI_ISL_2261374
BW_3039488_B.1.1.7	EPI_ISL_3039488
BW_5904584_B.1.351	EPI_ISL_5904584
CHN_1595853_B.1.36.16	EPI_ISL_1595853
CZE_2887920_B.1.1.7	EPI_ISL_2887920
EGY_1936259_B.1.1	EPI_ISL_1936259
ESP_2648843_B.1.1.7	EPI_ISL_2648843
FIN_2508164_B.1.1.7	EPI_ISL_2508164
FRA_1935301_B.1.1.7	EPI_ISL_1935301
ITA_1851852_B.1.1.7	EPI_ISL_1851852
KOR_2464320_B.1.497	EPI_ISL_2464320
LTU_1581595_Q.1	EPI_ISL_1581595
LTU_1908559_Q.1	EPI_ISL_1908559
LUS_1523019_B.1.1.7	EPI_ISL_1523019
MEX_1591646_B.1.1.519	EPI_ISL_1591646
MLT_2096215_B.1.1.7	EPI_ISL_2096215
NLD_2216710_B.1.1.7	EPI_ISL_2216710
PAK_2136358_B.1.1.7	EPI_ISL_2136358
PRT_1739213_B.1.1.7	EPI_ISL_1739213
ROU_5921756_B.1.1.7	EPI_ISL_5921756
ROU_5921868_B.1.1.7	EPI_ISL_5921868
RUS_2626386_B.1.1.7	EPI_ISL_2626386
SDN_4739608_B.1.351	EPI_ISL_4739608
SLE_4755979_R.1	EPI_ISL_4755979
SRB_4468874_B.1.1.7	EPI_ISL_4468874
TUE_1634481_B.1.1.7	EPI_ISL_1648932
TUE_1648924_B.1.1.7	EPI_ISL_1648924
TUE_1648925_B.1.1.7	EPI_ISL_1648925
TUE_1648926_B.1.1.7	EPI_ISL_1648926
TUE_1648927_B.1.1.7	EPI_ISL_1648927
TUE_1648928_B.1.1.7	EPI_ISL_1648928
TUE_1648929_B.1.258.17	EPI_ISL_1648929
TUE_1648930_B.1.1.7	EPI_ISL_1648930
TUE_1648931_B.1.1.7	EPI_ISL_1648931
TUE_1648932_B.1.1.7	EPI_ISL_1648933
TUE_1648933_B.1.1.7	EPI_ISL_1653693
TUE_1648934_B.1.1.7	EPI_ISL_1648935
TUE_1648935_B.1.1.7	EPI_ISL_1648936
TUE_1648936_B.1.1.7	EPI_ISL_1648937
TUE_1648937_B.1.1.7	EPI_ISL_1648938
TUE_1648938_B.1.1.7	EPI_ISL_1653694
TUE_1648939_B.1.1.7	EPI_ISL_1648939
TUE_1648940_B.1.1.7	EPI_ISL_1648941
TUE_1648941_B.1.1.7	EPI_ISL_1653695
TUE_1648942_B.1.1.7	EPI_ISL_1648943
TUE_1648943_B.1.1.7	EPI_ISL_1634481
TUE_1653691_B.1.1.7	EPI_ISL_1653691
TUE_1653692_B.1.1.7	EPI_ISL_1653692
TUE_1653695_B.1.1.7	EPI_ISL_1653696
TUE_1805413_B.1.1.7	EPI_ISL_1805413
TUE_1805414_B.1.1.7	EPI_ISL_1805427
TUE_1805415_B.1.1.7	EPI_ISL_1805414
TUE_1805416_B.1.1.7	EPI_ISL_1805415
TUE_1805417_B.1.1.7	EPI_ISL_1805416
TUE_1805418_B.1.1.7	EPI_ISL_1805417
TUE_1805419_B.1.1.7	EPI_ISL_1805418
TUE_1805420_B.1.1.7	EPI_ISL_1805419
TUE_1805421_B.1.1.7	EPI_ISL_1805428
TUE_1805422_B.1.1.7	EPI_ISL_1805429
TUE_1805423_B.1.1.7	EPI_ISL_1805420
TUE_1805424_B.1.1.7	EPI_ISL_1805422
TUE_1805425_B.1.1.7	EPI_ISL_1805423
TUE_1805426_B.1.1.7	EPI_ISL_1828786
TUE_1805427_B.1.1.7	EPI_ISL_1805424
TUE_1805428_B.1.1.7	EPI_ISL_1805430
TUE_1805429_B.1.1.7	EPI_ISL_1805425
TUE_1805430_B.1.1.7	EPI_ISL_1805426
TUE_1960944_B.1.1.7	EPI_ISL_1960944
TUE_1960945_B.1.1.7	EPI_ISL_1960945
TUE_1960946_B.1.1.7	EPI_ISL_1960946
TUE_1969667_B.1.1.7	EPI_ISL_1960947
TUN_2154331_B.1.351.2	EPI_ISL_2154331
TUR_1663577_B.1.351	EPI_ISL_1663577
UKR_2031957_B.1	EPI_ISL_2031957
VEN_2628301_P.1	EPI_ISL_2628301
